# Supplementary material for: miR-124 and miR-137 inhibit proliferation of glioblastoma multiforme cells and induce differentiation of brain tumor stem cells
Source: BMC Med. 2008 Jun 24;6:14. doi: 10.1186/1741-7015-6-14 (PMC2443372; doi:10.1186/1741-7015-6-14)
Supplement: Additional file 1 — Characteristics of the patient tissues used in this study. [file 1741-7015-6-14-S1.txt]

Additional file 1 (Supplementary table 1). Characteristics of patient tissues used in this study
Sample designation	SF #	Age	Sex	HistType	WHO Grade
AA_3641	3641	35	F	Astrocytoma, Anaplastic (WHO gr. 3)	3
AA_3830	3830	33	F	Astrocytoma, Anaplastic (WHO gr. 3)	3
AA_50A39	3933	39	M	Astrocytoma, Anaplastic (WHO gr. 3)	3
AA_74A70	3992	68	M	Astrocytoma, Anaplastic (WHO gr. 3)	3
GBM_51A40	3967	57	M	Glioblastoma Multiforme	4
GBM_53A45	4153	50	F	Glioblastoma Multiforme	4
GBM_62A29	3601	60	M	Glioblastoma Multiforme	4
GBM_78A34	3738	45	M	Glioblastoma Multiforme	4
Gliosis_12A35	3809	27	M	Gliosis-Epilepsy
Gliosis_44A45	4119	25	F	Gliosis-Epilepsy
Gliosis_49A30	3659	27	F	Gliosis-Epilepsy
Gliosis_95A48	4195	36	M	Gliosis-Epilepsy
