# Supplementary material for: miR-124 and miR-137 inhibit proliferation of glioblastoma multiforme cells and induce differentiation of brain tumor stem cells
Source: BMC Med. 2008 Jun 24;6:14. doi: 10.1186/1741-7015-6-14 (PMC2443372; doi:10.1186/1741-7015-6-14)
Supplement: Additional file 4 — Log2 fold change of microRNAs in non-tumor brain samples (glioses), anaplastic astrocytomas and glioblastoma multiforme tumors. [file 1741-7015-6-14-S4.txt]

Additional file 4. Supplementary table 2. Log2 fold change (FC) of microRNAs in non tumor brain samples (Glioses), anaplastic astrocytomas (AA), and Glioblastoma multiforme (GBM) tumors. Fold change was calculated relative to Let-7a and miR-16 and calibrated to the average fold change observed in glioses. Blank cells indicate data was filtered during analyses as described in the materials and met…
Assay.ID	Gliosis_12A35 FC.Let-7a	Gliosis_12A35 FC.miR-16	Gliosis_44A45 FC.Let-7a	Gliosis_44A45 FC.miR-16	Gliosis_49A30 FC.Let-7a	Gliosis_49A30 FC.miR-16	Gliosis_95A48 FC.Let-7a	Gliosis_95A48 FC.miR-16	AA_3641 FC.Let-7a	AA_3641 FC.miR-16	AA_3830 FC.Let-7a	AA_3830 FC.miR-16	AA_50A39 FC.Let-7a	AA_50A39 FC.miR-16	AA_74A70 FC.Let-7a	AA_74A70 FC.miR-16	GBM_51A40 FC.Let-7a	GBM_51A40 FC.miR-16	GBM_53A45 FC.Let-7a	GBM_53A45 FC.miR-16	GBM_62A29 FC.Let-7a	GBM_62A29 FC.miR-16	GBM_78A34 FC.Let-7a	GBM_78A34 FC.miR-16
miR-7N	-0.2139	-0.2097	0.2379	0.4025	-0.1282	-0.8958	0.1042	0.7030	-4.7650	-6.0439	-3.3516	-3.8984			-2.9610	-1.1424	-3.9007	-3.9771	-4.1732	-4.3436	-5.8635	-5.8387	-6.0453	-6.4823
miR-9	-0.3066	-0.3025	0.2317	0.3964	0.0829	-0.6847	-0.0080	0.5908	2.4527	1.1739	1.3727	0.8259			-2.5148	-0.6962	-2.0669	-2.1434	1.6070	1.4367	-0.2558	-0.2310	0.7082	0.2712
miR-9*	-0.3537	-0.3495	0.2651	0.4297	0.0969	-0.6707	-0.0083	0.5905	3.0055	1.7267	2.1331	1.5863			-2.4270	-0.6084	1.2167	1.1402	1.7473	1.5769	-0.0321	-0.0073	0.8176	0.3806
miR-10a	-0.2441	-0.2399	-0.2102	-0.0456	0.4246	-0.3430	0.0297	0.6285	2.6923	1.4135	3.5118	2.9650	-1.1428	-0.6917	4.7870	6.6056	-0.1137	-0.1902	3.8609	3.6905	4.0373	4.0621	-0.3369	-0.7739
miR-10b	-0.3410	-0.3369	-0.1084	0.0563	0.5088	-0.2587	-0.0594	0.5393	8.1869	6.9081	9.4057	8.8589	3.2014	3.6526	3.8755	5.6941	0.4043	0.3279	9.4013	9.2309	7.1937	7.2185	3.9101	3.4730
miR-15a	-0.2755	-0.2713	-0.0114	0.1532	0.7088	-0.0588	-0.4219	0.1768	0.2397	-1.0391	-0.4647	-1.0115	0.0471	0.4983	-1.6846	0.1340	1.0965	1.0201	2.6900	2.5196	1.3641	1.3889	1.6912	1.2541
miR-15b	0.2587	0.2629	-0.5265	-0.3619	1.0668	0.2992	-0.7990	-0.2002	1.8251	0.5463	0.2312	-0.3157	-0.8117	-0.3605	-1.8380	-0.0194	0.7940	0.7176	1.9409	1.7705	0.4803	0.5051	1.8338	1.3967
miR-17-3p	-0.0595	-0.0553	-0.0689	0.0957	0.7306	-0.0369	-0.6023	-0.0035	1.5727	0.2939	0.9597	0.4129	-0.5273	-0.0762	-1.8047	0.0139	0.1977	0.1212	0.9492	0.7788	-0.1080	-0.0832	0.8729	0.4359
miR-17-5p	-0.1792	-0.1750	-0.3286	-0.1640	0.9170	0.1495	-0.4092	0.1895	1.4390	0.1602	0.7152	0.1684	0.4506	0.9017	-1.6596	0.1589	0.8438	0.7673	2.2880	2.1176	-0.2866	-0.2618	1.4254	0.9884
miR-19a	0.1261	0.1303	0.0802	0.2449	0.7784	0.0109	-0.9848	-0.3860	2.7260	1.4472	2.1016	1.5547	0.0623	0.5134	-1.8915	-0.0730	1.1087	1.0322	1.8641	1.6937	-0.0112	0.0136	1.3498	0.9128
miR-19b	-0.0102	-0.0060	-0.0114	0.1532	0.6314	-0.1361	-0.6098	-0.0110	2.1188	0.8400	2.0181	1.4713			-2.0594	-0.2409	0.9827	0.9062	1.9597	1.7894	0.0230	0.0478	1.2885	0.8514
miR-20a	0.2573	0.2615	-0.2403	-0.0757	0.7915	0.0239	-0.8085	-0.2098	1.2429	-0.0359	1.1136	0.5668	-2.9182	-2.4671	-2.2872	-0.4686	0.5621	0.4856	1.5723	1.4019	0.0438	0.0686	0.8522	0.4152
miR-21	0.2850	0.2891	-0.1985	-0.0338	0.5047	-0.2628	-0.5912	0.0076	4.9572	3.6783	0.5878	0.0409			1.6306	3.4492	2.6026	2.5261	3.8980	3.7276	2.7336	2.7584	2.6036	2.1666
miR-22	-0.3314	-0.3272	0.1095	0.2741	0.5652	-0.2023	-0.3433	0.2554	0.8879	-0.3909	-0.8235	-1.3703	-2.7877	-2.3366	-0.5532	1.2654	-2.2141	-2.2905	-1.1929	-1.3633	-1.3925	-1.3677	-1.8917	-2.3288
miR-23a	-0.1571	-0.1530	-0.3505	-0.1859	0.5268	-0.2407	-0.0192	0.5796	3.4745	2.1956	1.3897	0.8429	0.5337	0.9849	1.7853	3.6038	0.5240	0.4476	1.7358	1.5654	1.0580	1.0828	1.5701	1.1330
miR-23b	-0.3017	-0.2975	0.0304	0.1950	0.2425	-0.5251	0.0288	0.6276	0.5387	-0.7401	-0.6533	-1.2001	-2.4321	-1.9810	-2.4719	-0.6533	-1.6604	-1.7368	0.3666	0.1962	-2.0294	-2.0046	-1.9943	-2.4313
miR-24	-0.2175	-0.2133	0.0170	0.1816	0.4244	-0.3432	-0.2239	0.3749	1.4834	0.2046	-0.5825	-1.1294	-1.4591	-1.0080	-0.4277	1.3909	-0.6422	-0.7187	0.4734	0.3030	-0.3304	-0.3056	-0.3636	-0.8007
miR-25	0.0048	0.0090	-0.2348	-0.0702	0.9930	0.2254	-0.7630	-0.1642	3.4313	2.1525	1.2003	0.6534	-0.4049	0.0462	-0.0166	1.8020	1.6583	1.5819	1.4962	1.3258	0.9770	1.0018	1.4040	0.9670
miR-26a	-0.0784	-0.0743	0.0947	0.2593	0.0643	-0.7032	-0.0806	0.5182	1.0641	-0.2147	0.2407	-0.3061	-1.9446	-1.4934	-2.0992	-0.2806	-1.3751	-1.4515	-0.3392	-0.5096	-1.0424	-1.0176	-2.0574	-2.4945
miR-27a	-0.4583	-0.4542	-0.2213	-0.0566	1.0391	0.2715	-0.3595	0.2393	3.5357	2.2569	1.6111	1.0643	-0.5961	-0.1450	1.6635	3.4821	0.8121	0.7357	1.8145	1.6441	1.1970	1.2218
miR-29a	-0.4356	-0.4315	0.1622	0.3269	0.1964	-0.5712	0.0770	0.6758	0.6683	-0.6105	0.4659	-0.0810	-2.6386	-2.1874	-2.0609	-0.2423	-1.2881	-1.3646	-1.4776	-1.6480	-1.9574	-1.9326	-2.9959	-3.4330
miR-29b	-0.4302	-0.4260	0.1491	0.3137	0.2143	-0.5532	0.0668	0.6656	0.0358	-1.2430	-0.6704	-1.2172	-4.0311	-3.5799	-2.1993	-0.3807	-2.2284	-2.3048	-2.3901	-2.5605	-2.8272	-2.8024	-2.4646	-2.9016
miR-29c	-0.4157	-0.4116	0.1537	0.3183	0.1913	-0.5762	0.0708	0.6695	-0.0563	-1.3351	-0.5776	-1.1244	-3.3327	-2.8815	-2.4257	-0.6072	-1.9501	-2.0266	-1.7524	-1.9227	-2.4750	-2.4502
miR-30a-3p	-0.4019	-0.3977	0.2637	0.4284	0.2553	-0.5122	-0.1171	0.4816	1.8823	0.6035	0.9535	0.4067	-1.3624	-0.9112	-1.5104	0.3082	0.2025	0.1261	-0.9009	-1.0713	-0.4245	-0.3997	-0.1797	-0.6167
miR-30b	-0.1425	-0.1383	0.1302	0.2949	0.3786	-0.3890	-0.3663	0.2324	1.5983	0.3195	0.8745	0.3277	-1.6646	-1.2134			-0.2314	-0.3078	0.0240	-0.1464	-0.9192	-0.8944	-1.3067	-1.7437
miR-30c	-0.1029	-0.0988	-0.0016	0.1631	0.1845	-0.5830	-0.0800	0.5187	1.3789	0.1001	0.3233	-0.2235	-1.9015	-1.4504	-1.8482	-0.0296	-0.4459	-0.5224	-0.9978	-1.1681	-1.1025	-1.0777
miR-30d	-0.1425	-0.1383	0.3854	0.5500	0.3607	-0.4068	-0.6036	-0.0049	1.3151	0.0363	0.4053	-0.1415			-2.2567	-0.4382	-1.2516	-1.3281	-0.0553	-0.2257	-1.2116	-1.1868	-1.6230	-2.0601
miR-30e	-0.1851	-0.1810	0.0662	0.2308	0.3485	-0.4190	-0.2296	0.3692	1.6538	0.3750	0.5770	0.0302	-2.4713	-2.0202	-1.6937	0.1249	-0.7994	-0.8759	-1.2012	-1.3715	-1.1243	-1.0995
miR-31	-0.2707	-0.2665	-0.3810	-0.2164	0.3027	-0.4648	0.3490	0.9478	-2.2015	-3.4803	-0.9173	-1.4642	-5.5447	-5.0935	-4.4585	-2.6399	-4.7505	-4.8270	-4.2832	-4.4536	-3.1308	-3.1060
miR-33	-0.1629	-0.1587	0.8634	1.0280	-0.2736	-1.0412	-0.4269	0.1719	-0.3265	-1.6054	-0.2199	-0.7667			-3.0863	-1.2678	-1.4266	-1.5030	-0.4445	-0.6149	-2.2631	-2.2383
miR-34a	-0.1786	-0.1744	0.0099	0.1745	0.2187	-0.5489	-0.0500	0.5487	0.3035	-0.9753	-0.5409	-1.0877	-2.6705	-2.2194	0.2162	2.0348	0.2370	0.1606	0.3751	0.2047	0.6877	0.7125	0.9959	0.5589
miR-34b	-0.1768	-0.1726	-0.0306	0.1340	0.2254	-0.5421	-0.0180	0.5808	0.3514	-0.9274	1.0481	0.5013	-0.8550	-0.4038	6.5827	8.4012	-0.0442	-0.1207	1.3697	1.1993	-1.8043	-1.7795
miR-34c	-0.0221	-0.0180	0.0310	0.1956	0.0877	-0.6798	-0.0966	0.5022	0.1352	-1.1436	0.4231	-0.1237	-1.2237	-0.7726	6.3319	8.1504	-0.1820	-0.2584	0.6062	0.4358	-1.6636	-1.6388
miR-92	0.1479	0.1521	-0.1361	0.0285	0.5841	-0.1835	-0.5959	0.0029	1.2703	-0.0085	1.4729	0.9261	-0.0117	0.4395	-2.0120	-0.1934			2.1620	1.9916	0.7208	0.7456	0.9265	0.4895
miR-93	-0.2344	-0.2303	-0.0989	0.0657	0.5313	-0.2362	-0.1980	0.4008	3.2636	1.9848	1.6208	1.0740	-0.1684	0.2828	-0.7275	1.0911	1.5959	1.5194	2.2777	2.1074	0.1322	0.1570	1.1023	0.6653
miR-95	-0.2790	-0.2748	0.2170	0.3816	0.0465	-0.7210	0.0155	0.6142	-1.1538	-2.4326	-0.8173	-1.3641	-3.2023	-2.7511					-0.5441	-0.7145	-3.2384	-3.2136
miR-96	-0.3626	-0.3584	-0.1299	0.0347	0.5759	-0.1917	-0.0834	0.5154	6.2321	4.9533	3.7102	3.1634	2.4668	2.9179	-2.5135	-0.6949	-0.1096	-0.1861	1.6305	1.4601	1.7986	1.8234
miR-98	0.0956	0.0998	0.1543	0.3190	-0.0128	-0.7804	-0.2371	0.3617	-0.3036	-1.5824	-1.6689	-2.2158	-1.7387	-1.2875	-3.4407	-1.6221	-1.2877	-1.3641	-2.0083	-2.1787	-1.7569	-1.7321	-2.2918	-2.7288
miR-99a	-0.0888	-0.0847	0.4082	0.5728	0.0810	-0.6865	-0.4004	0.1983	2.2844	1.0056	0.8517	0.3048	-0.5252	-0.0740			-1.0675	-1.1439	-1.1308	-1.3012	-1.7957	-1.7709	-1.8051	-2.2422
miR-99b	-0.1690	-0.1648	0.1062	0.2708	-0.0451	-0.8127	0.1080	0.7067	0.9587	-0.3201	-0.4330	-0.9798							-1.2881	-1.4585	-1.2861	-1.2613	-2.6315	-3.0686
miR-100	-0.1746	-0.1705	0.3584	0.5230	0.2593	-0.5083	-0.4431	0.1557	2.3682	1.0893	0.7559	0.2090	-1.1605	-0.7093	-0.4613	1.3573			0.0549	-0.1154	-0.1525	-0.1277	-0.8726	-1.3097
miR-101	-0.2540	-0.2498	0.1479	0.3125	0.5490	-0.2185	-0.4430	0.1558	0.7939	-0.4849	-0.2026	-0.7494			-1.6039	0.2147	-2.4083	-2.4847	-1.5483	-1.7187	-1.8951	-1.8703	-2.3484	-2.7854
miR-103	-0.5102	-0.5061	0.0450	0.2097	-0.0487	-0.8163	0.5139	1.1127	-0.0764	-1.3552	-1.8021	-2.3489	-2.4701	-2.0189	-4.3098	-2.4912	-2.2540	-2.3304	-1.3524	-1.5227	-2.0747	-2.0499	-2.4859	-2.9229
miR-104	-0.2586	-0.2545	-0.0260	0.1387	0.2640	-0.5035	0.0206	0.6194	0.5467	-0.7321	-0.9666	-1.5134	-1.3971	-0.9459	-2.4096	-0.5910	-0.0057	-0.0821	-0.2496	-0.4199	-1.7934	-1.7686	-0.4430	-0.8800
miR-105	-0.2282	-0.2240	0.0564	0.2211	0.2346	-0.5330	-0.0629	0.5359	1.2684	-0.0104	-0.3752	-0.9221	-2.1981	-1.7470	-3.9678	-2.1492	-1.5639	-1.6403	-0.8506	-1.0210	-3.3517	-3.3269	-2.0012	-2.4382
miR-106a	-0.0437	-0.0395	-0.1821	-0.0174	0.6272	-0.1404	-0.4015	0.1973	1.3656	0.0868	0.2855	-0.2613	-0.4884	-0.0372	-2.3209	-0.5023	0.2994	0.2229	2.0452	1.8748	-0.3692	-0.3444	1.1234	0.6864
miR-106b	-0.3302	-0.3261	-0.0430	0.1216	0.5710	-0.1966	-0.1977	0.4010	3.2340	1.9552	1.4040	0.8572	-1.2329	-0.7818	-1.4507	0.3679	1.0435	0.9670	1.5939	1.4236	-0.3151	-0.2903	1.0643	0.6273
miR-107	-0.3289	-0.3248	-0.2395	-0.0749	0.1220	-0.6455	0.4464	1.0452	-0.9809	-2.2597	-1.9865	-2.5333	-3.9974	-3.5462	-6.7676	-4.9491	-4.6202	-4.6966	-2.0398	-2.2102	-4.5121	-4.4873	-3.7471	-4.1841
miR-124a	-0.3378	-0.3336	0.1367	0.3013	0.1023	-0.6653	0.0989	0.6976	-3.3085	-4.5873	-1.7817	-2.3285	-5.5047	-5.0536	-8.3807	-6.5621	-4.6277	-4.7042	-5.5979	-5.7683	-5.4231	-5.3983	-7.3811	-7.8181
miR-124b	-0.2122	-0.2080	0.0417	0.2064	0.1764	-0.5911	-0.0060	0.5928	-3.2348	-4.5137	-2.0554	-2.6022	-6.0105	-5.5594	-7.8894	-6.0708	-4.3085	-4.3850	-5.2353	-5.4057	-4.8959	-4.8711	-7.2118	-7.6489
miR-125a	-0.3691	-0.3649	0.0116	0.1762	0.1082	-0.6593	0.2493	0.8480	0.3314	-0.9474	-0.6420	-1.1888	-1.7143	-1.2632	-2.0197	-0.2011	-1.2765	-1.3529	-0.7907	-0.9611	-1.0434	-1.0186	-0.8804	-1.3174
miR-125b	-0.2682	-0.2640	0.2266	0.3912	0.0924	-0.6751	-0.0508	0.5479	-12.7814	-14.0602	-14.0290	-14.5758	-1.3455	-0.8943	-1.7288	0.0897	-0.2972	-0.3737	-0.6897	-0.8601	-0.4803	-0.4555	-1.1884	-1.6255
miR-126	-0.0595	-0.0553	0.0889	0.2536	0.2384	-0.5292	-0.2679	0.3309	-1.7872	-3.0660	-2.1373	-2.6841	-3.3029	-2.8518	-3.9084	-2.0899	-1.1032	-1.1797	0.4589	0.2885	-2.0081	-1.9833	-1.6925	-2.1295
miR-127	-0.3561	-0.3519	0.3482	0.5129	0.0549	-0.7127	-0.0470	0.5518	-8.4005	-9.6793	-9.6480	-10.1949	-4.8821	-4.4309	-6.1814	-4.3628			-1.6111	-1.7815	-3.0642	-3.0395	-2.2449	-2.6820
miR-128a	0.0623	0.0664	0.0269	0.1915	-0.6659	-1.4335	0.5768	1.1755	-0.7066	-1.9854	-0.9491	-1.4959	-1.9942	-1.5430	-8.0556	-6.2371	-4.7678	-4.8442	-3.1119	-3.2822	-5.4607	-5.4359	-5.2912	-5.7282
miR-128b	-0.0097	-0.0055	-0.1425	0.0221	-0.5728	-1.3403	0.7249	1.3237	0.1766	-1.1022	-0.7739	-1.3207	-1.8288	-1.3776	-9.6838	-7.8653	-4.1004	-4.1768	-2.6819	-2.8523	-6.0396	-6.0148	-5.3043	-5.7413
miR-129	-0.3919	-0.3878	0.2420	0.4066	0.5317	-0.2359	-0.3817	0.2170	-3.1451	-4.4239	-2.7513	-3.2981	-5.5967	-5.1456	-7.6592	-5.8407	-4.4341	-4.5105	-4.9277	-5.0980	-4.8672	-4.8424	-7.1979	-7.6349
miR-130b	-0.0519	-0.0477	0.1076	0.2722	0.2231	-0.5445	-0.2788	0.3200	3.9708	2.6920	0.4037	-0.1431	-0.1750	0.2762	-1.9335	-0.1149	0.3721	0.2957	2.2907	2.1203	0.8717	0.8964	1.2340	0.7970
miR-132	-0.1585	-0.1543	0.2323	0.3969	-0.2504	-1.0179	0.1765	0.7753	0.1857	-1.0931	-1.5011	-2.0480	-4.2558	-3.8046	-4.6550	-2.8365	-3.1788	-3.2553	-1.4083	-1.5787	-3.1724	-3.1476	-3.4772	-3.9143
miR-133a	-0.8591	-0.8549	0.1336	0.2983	0.7450	-0.0225	-0.0196	0.5792	-0.6942	-1.9730	-1.1194	-1.6662	-4.3416	-3.8904	-4.6910	-2.8725	-3.6077	-3.6842	-3.4115	-3.5819	-3.9588	-3.9340	-5.0603	-5.4974
miR-133b	-1.0168	-1.0126	-0.0073	0.1573	0.9389	0.1714	0.0852	0.6840	-1.3355	-2.6143	-1.6616	-2.2084	-3.3859	-2.9347			-3.5947	-3.6712	-3.6055	-3.7759	-3.2070	-3.1822	-4.2885	-4.7255
miR-134	-0.3032	-0.2990	0.1238	0.2885	0.3093	-0.4583	-0.1299	0.4689	-0.5022	-1.7810	-2.2039	-2.7508	-4.8993	-4.4482	-5.3375	-3.5189			-0.9919	-1.1623	-1.8897	-1.8649
miR-135a	-0.5134	-0.5092	0.5833	0.7480	-0.1162	-0.8837	0.0462	0.6450	2.2218	0.9430	1.6473	1.1004			2.0848	3.9033	-1.5580	-1.6345	-2.0493	-2.2197	-1.7872	-1.7624	-1.2220	-1.6590
miR-135b	-0.3237	-0.3196	0.6466	0.8112	-0.0397	-0.8072	-0.2832	0.3156	1.5991	0.3203	1.9900	1.4432			1.0872	2.9058	-0.4686	-0.5451	-1.5367	-1.7070	1.8961	1.9209	3.1205	2.6835
miR-136	-0.2903	-0.2861	0.8825	1.0471	-0.1744	-0.9419	-0.4178	0.1810	-0.1575	-1.4363	-1.4050	-1.9518	-1.8354	-1.3843	-2.8480	-1.0294	-0.4440	-0.5205	-0.6880	-0.8583	-2.2318	-2.2070	-0.8814	-1.3184
miR-137	-0.3848	-0.3807	0.3728	0.5374	-0.0408	-0.8084	0.0529	0.6516	-3.5985	-4.8773	-2.5916	-3.1385	-6.4445	-5.9933	-11.7702	-9.9517	-5.6629	-5.7393	-4.2810	-4.4514	-6.3771	-6.3523	-7.2869	-7.7240
miR-138	-0.0293	-0.0252	-0.2893	-0.1247	0.8718	0.1043	-0.5532	0.0456	-1.2091	-2.4879	-2.5652	-3.1121	-4.2989	-3.8477	-6.3441	-4.5256	-4.6571	-4.7336	-4.3732	-4.5436	-4.4226	-4.3978	-5.1461	-5.5831
miR-139	-0.3422	-0.3380	0.1740	0.3387	-0.2578	-1.0254	0.4260	1.0247	-3.7250	-5.0038	-3.0347	-3.5816	-5.3638	-4.9127	-8.3628	-6.5442	-5.6671	-5.7435	-4.9834	-5.1538	-5.9135	-5.8887	-7.3181	-7.7552
miR-140	-0.0975	-0.0934	0.0268	0.1915	0.2717	-0.4959	-0.2010	0.3978	1.7815	0.5027	0.5867	0.0399			-1.8287	-0.0101	-1.2580	-1.3345	0.5631	0.3928	-1.1987	-1.1739	-1.2993	-1.7364
miR-142-3p	0.8596	0.8637	-0.2396	-0.0750	0.9295	0.1619	-1.5494	-0.9506	2.3458	1.0670	-0.0119	-0.5587			-1.4791	0.3394	0.3889	0.3125	0.1065	-0.0638	-0.2607	-0.2359	-0.5461	-0.9831
miR-142-5p	0.8362	0.8404	-0.0315	0.1331	0.4359	-0.3317	-1.2406	-0.6419	2.5022	1.2234	0.5260	-0.0208	-1.2892	-0.8380	-0.9313	0.8873	-0.4530	-0.5294	0.1044	-0.0660	-0.3568	-0.3320	-0.5951	-1.0321
miR-143	-0.5527	-0.5486	-0.5364	-0.3718	1.7426	0.9751	-0.6535	-0.0547	-1.7009	-2.9797	-1.7485	-2.2954	-3.1210	-2.6698	-3.6904	-1.8718	-2.0149	-2.0914	0.0397	-0.1307	-2.8702	-2.8454	-7.5685	-8.0056
miR-145	-0.6387	-0.6345	-0.4975	-0.3329	1.5856	0.8181	-0.4494	0.1494	-1.4131	-2.6919	-1.4353	-1.9822	-2.7021	-2.2509	-4.4178	-2.5993	-1.7691	-1.8456	0.6765	0.5061	-2.2592	-2.2344	-1.1840	-1.6210
miR-146a	-0.1908	-0.1866	-0.1252	0.0394	0.2394	-0.5281	0.0765	0.6753	1.1498	-0.1290	-0.2771	-0.8239	-2.7276	-2.2764	-2.0629	-0.2443	0.1399	0.0635	1.5957	1.4253	-1.9390	-1.9143	-0.4475	-0.8845
miR-148a	0.0366	0.0407	-0.3481	-0.1835	0.7019	-0.0657	-0.3904	0.2084	0.7959	-0.4829	-0.9363	-1.4832	-2.7859	-2.3347	0.5427	2.3613	1.3550	1.2786	2.4499	2.2795	0.8240	0.8488	-1.1397	-1.5767
miR-148b	-0.1130	-0.1089	0.0210	0.1857	0.3116	-0.4560	-0.2196	0.3792	0.5930	-0.6858	-0.2433	-0.7901	-2.1357	-1.6845	-2.1035	-0.2850	-1.0757	-1.1522	0.0678	-0.1026	-1.5730	-1.5482	-0.7563	-1.1933
miR-149	-0.2861	-0.2819	-0.0015	0.1631	-0.0618	-0.8294	0.3494	0.9481	0.2339	-1.0449	-1.4447	-1.9915	-4.3388	-3.8877	-2.0917	-0.2731	-2.7975	-2.8740	-1.7487	-1.9190	-4.4741	-4.4493	-3.1650	-3.6020
miR-150	-0.2336	-0.2294	0.1267	0.2914	0.2723	-0.4953	-0.1654	0.4334	0.1648	-1.1140	-0.5347	-1.0815	-3.1466	-2.6954	-2.5936	-0.7750	-0.7715	-0.8480	0.8598	0.6895	-2.0883	-2.0635	-2.0288	-2.4659
miR-151	0.0552	0.0594	0.1840	0.3486	0.0142	-0.7534	-0.2534	0.3454	1.2498	-0.0290	-0.0089	-0.5558	-1.2172	-0.7661	-1.8080	0.0106	-0.8077	-0.8841	1.1488	0.9785	-1.2642	-1.2394	0.0352	-0.4018
miR-152	-0.0477	-0.0435	0.0669	0.2316	0.3928	-0.3747	-0.4121	0.1867	1.3148	0.0360	0.7634	0.2166	-0.5256	-0.0744	0.4855	2.3041	0.7025	0.6261	-1.1728	-1.3432	1.1729	1.1977	0.1342	-0.3029
let-7a-3	0.1903	0.1945	-0.0834	0.0812	0.2220	-0.5455	-0.3289	0.2699	0.6690	-0.6098	0.8817	0.3348	1.0694	1.5206	1.0958	2.9144			-0.6022	-0.7726	-0.5718	-0.5470	-0.4583	-0.8954
miR-153	-0.3285	-0.3243	0.5341	0.6987	0.0535	-0.7140	-0.2592	0.3396	0.0338	-1.2450	1.3490	0.8022	-1.1182	-0.6671	-2.3308	-0.5122	-1.8973	-1.9737	-3.3741	-3.5445	-4.3078	-4.2830	-4.3875	-4.8246
miR-154	-0.2586	-0.2545	-0.0260	0.1387	0.2640	-0.5035	0.0206	0.6194	3.6232	2.3444	2.8374	2.2905	0.9259	1.3771	-1.1837	0.6349	-0.0057	-0.0821	-0.2496	-0.4199	-1.7934	-1.7686	-0.4430	-0.8800
miR-154*	-0.2730	-0.2688	-0.0996	0.0651	0.1297	-0.6378	0.2428	0.8415	-1.1252	-2.4040	-1.3020	-1.8488	-1.6562	-1.2051	-5.1253	-3.3067	-2.9921	-3.0686	-2.6329	-2.8033	-3.7425	-3.7177	-1.3279	-1.7650
miR-155	-0.2317	-0.2276	-0.3251	-0.1605	1.2149	0.4473	-0.6580	-0.0593	0.6318	-0.6471	-0.8774	-1.4242	1.1634	1.6145	1.1673	2.9859	1.8395	1.7630	4.6397	4.4693	2.4948	2.5196	3.0453	2.6083
miR-181a	0.0612	0.0654	0.6595	0.8241	-0.1726	-0.9402	-0.5481	0.0507	1.8504	0.5716	1.1504	0.6036	1.0897	1.5409	-3.2894	-1.4708	-0.2337	-0.3102	1.3441	1.1738	-1.1423	-1.1175	-0.5353	-0.9724
miR-181b	-0.3548	-0.3507	0.6388	0.8035	0.0571	-0.7104	-0.3411	0.2577	0.7033	-0.5755	-0.5156	-1.0624	0.8356	1.2868	-3.8164	-1.9978	0.2042	0.1278	1.4007	1.2304	-0.5815	-0.5567	0.4867	0.0496
miR-181c	-0.0693	-0.0652	0.6917	0.8563	0.4445	-0.3230	-1.0669	-0.4681	5.5780	4.2992	4.5632	4.0164	0.8552	1.3063	-1.1773	0.6413	-0.6706	-0.7470	1.5399	1.3695	-1.3874	-1.3627	-0.6706	-1.1076
miR-182	0.3505	0.3547	-0.0931	0.0715	1.3374	0.5698	-1.5948	-0.9960	5.6910	4.4122	2.8801	2.3332	5.4017	5.8529	-2.3778	-0.5592	0.0414	-0.0350	0.7233	0.5529	2.2915	2.3163	6.1223	5.6853
miR-182*	-0.2586	-0.2545	-0.0260	0.1387	0.2640	-0.5035	0.0206	0.6194	1.5346	0.2558	-0.9666	-1.5134	0.0640	0.5151	-2.4096	-0.5910	-0.0057	-0.0821	-0.2496	-0.4199	-1.7934	-1.7686	0.3348	-0.1023
miR-183	-0.2586	-0.2545	-0.0260	0.1387	0.2640	-0.5035	0.0206	0.6194	4.5412	3.2624	0.2984	-0.2485	2.5535	3.0046	-2.4096	-0.5910	-0.0057	-0.0821	-0.2496	-0.4199	-1.7934	-1.7686	0.5972	0.1602
miR-184	0.0953	0.0994	-0.1796	-0.0150	0.1104	-0.6572	-0.0260	0.5727	0.5430	-0.7358	1.0402	0.4934	0.1688	0.6200	1.7377	3.5563	-0.1593	-0.2357	-0.4032	-0.5736	-1.9471	-1.9223	-0.5966	-1.0336
miR-185	-0.3016	-0.2974	-0.4147	-0.2501	0.8574	0.0899	-0.1411	0.4576	1.5274	0.2486	0.4400	-0.1068	-1.0427	-0.5915	-0.9191	0.8995	-2.5279	-2.6044	-1.3136	-1.4840	-2.2812	-2.2564	-2.4291	-2.8661
miR-186	-0.2337	-0.2295	0.1149	0.2795	0.1293	-0.6382	-0.0105	0.5883	2.6720	1.3932	1.7057	1.1589	1.1582	1.6094	-1.4831	0.3355	-0.6350	-0.7115	-0.0783	-0.2487	-1.3618	-1.3370	0.0602	-0.3768
miR-187	-0.4618	-0.4576	-0.1715	-0.0069	0.4176	-0.3500	0.2157	0.8145	-0.8092	-2.0880	-3.1928	-3.7396	-2.2902	-1.8391	-3.0836	-1.2650	-2.8605	-2.9370	-2.3778	-2.5482	-1.5958	-1.5710	-3.2299	-3.6670
miR-190	-0.0594	-0.0553	0.6449	0.8095	0.4128	-0.3548	-0.9983	-0.3995	1.5942	0.3154	0.7411	0.1943	0.6457	1.0969	-1.8377	-0.0191	-1.0227	-1.0991	-1.3806	-1.5510	-2.0116	-1.9868	-1.1387	-1.5757
miR-193a	-0.5520	-0.5478	-0.0925	0.0721	1.5273	0.7597	-0.8828	-0.2841	2.9084	1.6296	-0.5923	-1.1391	1.6697	2.1209	1.9192	3.7378	1.6124	1.5359	3.1427	2.9723	0.1292	0.1540	1.2360	0.7990
miR-195	-0.0922	-0.0880	0.1611	0.3257	0.1485	-0.6190	-0.2174	0.3814	2.9672	1.6884	1.7615	1.2146	-9.7950	-9.3438	1.8645	3.6831	0.5631	0.4866	-0.7863	-0.9567	0.6408	0.6656	1.4907	1.0536
miR-197	-0.1830	-0.1789	0.0134	0.1780	0.1940	-0.5735	-0.0244	0.5744	2.5995	1.3207	1.4853	0.9385	1.9053	2.3565	-1.5476	0.2710			-1.1248	-1.2952	-1.8727	-1.8479
miR-199a	-0.4931	-0.4889	-0.2404	-0.0758	1.3879	0.6203	-0.6544	-0.0557	0.7523	-0.5265	0.8221	0.2753	-0.6269	-0.1758	-2.3211	-0.5025	-1.3873	-1.4638	0.4947	0.3243	-0.2051	-0.1803	-0.0511	-0.4882
miR-199a*	0.0017	0.0058	-0.3474	-0.1828	1.0089	0.2414	-0.6632	-0.0644	0.7021	-0.5767	-0.1840	-0.7308	-0.4492	0.0020	-2.7715	-0.9530	-0.6838	-0.7602	1.8138	1.6435	-0.5382	-0.5134	0.3577	-0.0794
miR-199b	-0.2165	-0.2123	-0.4547	-0.2900	1.0067	0.2392	-0.3356	0.2632	-0.2950	-1.5738	0.4521	-0.0947	-0.8546	-0.4035	-3.9291	-2.1106	-0.2152	-0.2916	2.2553	2.0850	0.0006	0.0254	0.1283	-0.3087
miR-199-s	-1.9449	-1.9408	-0.3972	-0.2325	1.9378	1.1703	0.4043	1.0030	1.3885	0.1097	0.9996	0.4528	0.0987	0.5498	-1.5666	0.2520	0.0138	-0.0627	1.7104	1.5401	0.3212	0.3460	1.1424	0.7054
miR-200a	0.1323	0.1364	-0.1854	-0.0207	0.1775	-0.5901	-0.1244	0.4744	2.4260	1.1472	0.4956	-0.0512	0.7714	1.2226	0.0934	1.9120	1.0037	0.9272	-1.4009	-1.5713	-0.1341	-0.1093	-0.6938	-1.1308
miR-200b	-0.2664	-0.2623	0.1683	0.3329	0.1784	-0.5891	-0.0803	0.5185	2.5671	1.2883	1.1322	0.5854	0.8238	1.2749	0.4313	2.2499	0.9710	0.8945	-0.3483	-0.5187	0.2762	0.3010	0.0186	-0.4184
miR-200c	-0.2586	-0.2545	-0.0260	0.1387	0.2640	-0.5035	0.0206	0.6194	2.0470	0.7682	0.7942	0.2474	0.5310	0.9822	-1.1976	0.6210	-0.0057	-0.0821	-0.1674	-0.3377	-1.6748	-1.6501	-0.4430	-0.8800
miR-203	-0.0969	-0.0928	-0.1793	-0.0147	0.4455	-0.3221	-0.1692	0.4295	-2.5434	-3.8222	-0.9157	-1.4625	-2.9474	-2.4962	-2.4068	-0.5882	-2.8421	-2.9186	-3.4173	-3.5877	-4.1754	-4.1506	-4.1007	-4.5377
miR-204	-1.1944	-1.1903	0.6652	0.8298	0.1319	-0.6356	0.3973	0.9961	-0.0183	-1.2971	-0.7199	-1.2667	-1.6915	-1.2403	0.0186	1.8372	0.9994	0.9229	-2.0934	-2.2638	-0.7824	-0.7576	2.2295	1.7925
miR-210	-0.5373	-0.5332	0.2443	0.4089	0.0863	-0.6812	0.2067	0.8055	2.4007	1.1219	0.3045	-0.2424	0.4358	0.8870	0.0966	1.9152			1.1506	0.9802	3.9373	3.9620	3.5259	3.0889
miR-211	-0.3861	-0.3820	-0.1535	0.0112	0.5621	-0.2055	-0.0225	0.5763	3.3594	2.0806	3.0063	2.4594	1.3657	1.8169	-0.7235	1.0951	-0.1331	-0.2096	-0.3771	-0.5474	-1.2999	-1.2751	1.3821	0.9450
miR-213	-0.2901	-0.2859	0.2491	0.4138	-0.0814	-0.8489	0.1223	0.7211	3.0614	1.7826	2.0789	1.5321	0.8924	1.3436	-4.7074	-2.8888	-0.4849	-0.5614	1.3845	1.2141	-1.6881	-1.6634	-0.2096	-0.6466
miR-214	-0.5233	-0.5191	-0.2478	-0.0832	1.0227	0.2552	-0.2516	0.3471	0.6216	-0.6572	-0.6167	-1.1635	-0.8925	-0.4413	-2.3964	-0.5779	-0.1681	-0.2446	1.5001	1.3297	-0.1528	-0.1280	0.9502	0.5132
miR-216	-0.2586	-0.2545	-0.0260	0.1387	0.2640	-0.5035	0.0206	0.6194	0.4645	-0.8143	-0.9666	-1.5134	-1.3971	-0.9459	-2.4096	-0.5910	-0.0057	-0.0821	-0.2496	-0.4199	-0.9872	-0.9624	-0.4430	-0.8800
miR-218	-0.3637	-0.3595	0.3428	0.5074	0.2053	-0.5623	-0.1844	0.4144	-2.5041	-3.7830	-2.5352	-3.0821	-3.8494	-3.3982	-7.3383	-5.5198	-4.7594	-4.8359	-4.4714	-4.6418	-5.2195	-5.1947	-6.4536	-6.8906
miR-219	-0.0659	-0.0618	0.6468	0.8114	-0.6817	-1.4492	0.1008	0.6996	2.6902	1.4114	1.6076	1.0608	0.2025	0.6537	-7.1414	-5.3228	-2.8124	-2.8888	-1.8835	-2.0539	-4.0341	-4.0093	-3.9671	-4.4041
miR-221	-1.5583	-1.5542	0.2696	0.4343	0.4450	-0.3225	0.8436	1.4424	-1.0268	-2.3056	-1.5008	-2.0476			-5.5608	-3.7422	-2.6069	-2.6834	-2.9715	-3.1419	-3.2241	-3.1993	-2.0182	-2.4552
miR-222	-1.3977	-1.3935	0.2884	0.4530	0.4247	-0.3428	0.6845	1.2833	-0.8760	-2.1548	-1.7257	-2.2726			-5.6879	-3.8693			-3.8232	-3.9935	-3.0746	-3.0498
miR-223	0.8666	0.8707	-0.6771	-0.5125	1.0456	0.2780	-1.2350	-0.6363	2.4816	1.2028	1.8815	1.3347			-0.5410	1.2775	-1.5304	-1.6069	-0.1425	-0.3129	-0.9102	-0.8854	-0.8592	-1.2962
miR-224	-0.2586	-0.2545	-0.0260	0.1387	0.2640	-0.5035	0.0206	0.6194	1.7581	0.4793	-0.9666	-1.5134			-1.9750	-0.1564	-0.0057	-0.0821	1.8511	1.6808	-0.7656	-0.7408	2.9031	2.4661
miR-296	-0.9096	-0.9054	0.2213	0.3859	0.4270	-0.3405	0.2613	0.8600	5.2287	3.9498	3.8862	3.3394			1.2091	3.0277	1.8495	1.7730	0.0066	-0.1638	2.4899	2.5147	3.4475	3.0105
miR-299	-1.3885	-1.3843	0.2068	0.3715	0.6917	-0.0758	0.4899	1.0887	1.0449	-0.2339	0.1408	-0.4060			-5.2149	-3.3963	-1.8013	-1.8778	-1.8122	-1.9825	-2.5137	-2.4889	0.4872	0.0501
miR-301	-1.3012	-1.2970	0.3042	0.4688	0.6175	-0.1500	0.3795	0.9783	4.4320	3.1532	2.4256	1.8788	2.7503	3.2015	-0.3592	1.4593	-0.5971	-0.6735	0.9193	0.7489	-0.2607	-0.2359	-0.1166	-0.5536
miR-320			-0.2555	-0.0895	0.4343	-0.3318	-0.1788	0.4213	3.6637	2.3863	2.1640	1.6185	1.6979	2.1505	1.9932	3.8132			0.2787	0.1097	0.2377	0.2639	0.6670	0.2313
miR-321			-0.7342	-0.5681	1.5145	0.7484	-0.7804	-0.1802	2.2853	1.0078	1.1013	0.5558	0.5721	1.0246	0.3296	2.1495			0.3669	0.1980	-1.9362	-1.9101	-0.8755	-1.3112
miR-323			0.2166	0.3826	-0.2326	-0.9988	0.0160	0.6162	0.8671	-0.4104	0.1783	-0.3671			-6.3289	-4.5089	-3.6719	-3.7470	-3.4931	-3.6621	-4.6101	-4.5839	-4.4027	-4.8383
miR-324-3p			-0.1239	0.3422	0.1239	-0.3422			1.4490	0.4716	0.3250	0.0796	-0.1987	0.5540	-1.8063	0.3137	-1.1502	-0.9252	-1.2388	-1.1077	-1.4414	-1.1152	-0.4589	-0.5944
miR-324-5p			0.2180	0.3840	-0.2547	-1.0208	0.0367	0.6368	1.4723	0.1948	-0.1533	-0.6987	-0.5518	-0.0993	-3.3136	-1.4936	-2.9703	-3.0454	-1.7410	-1.9100	-2.7509	-2.7247	-2.7733	-3.2089
miR-326			0.0292	0.1952	0.3090	-0.4572	-0.3382	0.2620	0.7658	-0.5117	0.1960	-0.3495	-1.1526	-0.7000	-3.3076	-1.4877	-0.9037	-0.9788	-1.1477	-1.3167	-2.6915	-2.6654	-1.3411	-1.7767
miR-328			-0.0687	0.0973	-0.2717	-1.0378	0.3404	0.9405	0.8272	-0.4502	0.0455	-0.4999	-0.8210	-0.3684	-3.8688	-2.0489	-2.7347	-2.8098	-2.1940	-2.3630	-3.6006	-3.5745	-2.9644	-3.4000
miR-330			0.2700	0.4360	-0.1583	-0.9244	-0.1117	0.4884	-0.5313	-1.8087	-1.4729	-2.0184	-2.0298	-1.5773	-5.3559	-3.5359	-3.6073	-3.6824	-3.8512	-4.0202	-4.7349	-4.7087	-4.0446	-4.4802
miR-331			0.0044	0.1704	-0.0683	-0.8345	0.0639	0.6641	0.6351	-0.6424	-0.1669	-0.7124	-1.5760	-1.1234	-2.9384	-1.1184	-1.8723	-1.9474	-0.9739	-1.1429	-1.6637	-1.6375	-0.9723	-1.4080
miR-335			0.1623	0.3283	0.1061	-0.6600	-0.2684	0.3317	0.1954	-1.0820	0.6018	0.0563			-3.3851	-1.5651	0.4719	0.3968			-2.2524	-2.2262	-1.8985	-2.3341
miR-338	-0.3763	-0.3722	0.8110	0.9756	-0.2218	-0.9894	-0.2128	0.3859	3.2017	1.9229	2.6310	2.0842			-2.2701	-0.4515	-1.9708	-2.0473	-2.6969	-2.8673	-3.9533	-3.9285	-2.3836	-2.8207
miR-339	-0.1608	-0.1567	0.2135	0.3781	-0.1711	-0.9386	0.1184	0.7172	3.5860	2.3072	0.2949	-0.2520	2.0211	2.4723	-0.4278	1.3908			0.9774	0.8070	0.1299	0.1547	2.3112	1.8742
miR-340	-0.4601	-0.4560	0.1511	0.3157	0.1610	-0.6066	0.1480	0.7468	1.3434	0.0646	0.0018	-0.5450	-0.1261	0.3250	-2.8144	-0.9958			-0.4837	-0.6541	-2.7810	-2.7562	-1.5183	-1.9553
miR-342	-0.5370	-0.5328	0.2057	0.3703	0.0661	-0.7014	0.2652	0.8640	1.5979	0.3191	0.5251	-0.0217	0.2002	0.6514	-3.1563	-1.3377			-1.7258	-1.8961	-2.5809	-2.5561	-2.0888	-2.5258
miR-368	-0.2971	-0.2930	-0.0645	0.1002	0.3795	-0.3880	-0.0179	0.5809	1.2842	0.0054	1.6846	1.1378	0.1326	0.5838	-1.5808	0.2378	-0.0441	-0.1206	1.7766	1.6062	-0.5317	-0.5069	1.6561	1.2190
miR-369	-0.6319	-0.6277	0.1463	0.3109	0.6148	-0.1528	-0.1292	0.4695	-0.2804	-1.5592	-1.7822	-2.3290			-4.5407	-2.7221	-2.2253	-2.3018	-1.6269	-1.7973	-2.9373	-2.9125	-0.8581	-1.2951
miR-370	-0.6051	-0.6010	-0.1238	0.0409	0.2540	-0.5136	0.4749	1.0737	0.2310	-1.0478	-1.2918	-1.8386	-2.1675	-1.7163	-6.7718	-4.9532	-2.8423	-2.9188	-1.6397	-1.8101	-3.4283	-3.4035	-1.5767	-2.0138
miR-372	-0.6614	-0.6572	1.1822	1.3469	-0.1387	-0.9063	-0.3821	0.2166	-0.1218	-1.4006	-1.3693	-1.9162	-1.7998	-1.3486	-2.8123	-0.9937	-0.4084	-0.4848	-0.6523	-0.8227	-2.1962	-2.1714	-0.8457	-1.2827
miR-373	-0.8550	-0.8509	1.7633	1.9279	-0.3324	-1.1000	-0.5758	0.0230	-0.3155	-1.5943	-1.5630	-2.1099	-1.9935	-1.5423	-3.0060	-1.1874	-0.6021	-0.6785	-0.8460	-1.0164	-2.3898	-2.3651	-1.0394	-1.4764
let-7b	-0.3299	-0.3258	0.0133	0.1779	0.0631	-0.7045	0.2536	0.8524	-0.1989	-1.4777	0.4898	-0.0570	0.7678	1.2189	1.2710	3.0896	0.4250	0.3486	-0.4273	-0.5977	0.9427	0.9675	1.3757	0.9387
miR-16-4	-0.1532	-0.1491	-0.0853	0.0793	0.8244	0.0568	-0.5858	0.0129	1.4689	0.1901	0.7173	0.1705	-0.1711	0.2800	-1.7813	0.0373	0.3806	0.3041	1.1462	0.9759	-0.1538	-0.1290	0.5273	0.0903
