# Supplementary material for: miR-124 and miR-137 inhibit proliferation of glioblastoma multiforme cells and induce differentiation of brain tumor stem cells
Source: BMC Med. 2008 Jun 24;6:14. doi: 10.1186/1741-7015-6-14 (PMC2443372; doi:10.1186/1741-7015-6-14)
Supplement: Additional file 6 — Statistical comparisons of miRNA expression in glioblastoma multiforme and anaplastic astrocytoma tumors versus non-tumor brain tissue (gliosis). [file 1741-7015-6-14-S6.txt]

Additional file 6. Supplementary table 3. Statistical comparison of miR expression in Glioblastoma multiforme (GBM) and Anaplastic astrocytoma (AA) tumors versus non tumor brain tissue (gliosis). T-statistics (tStat) were calculated by comparing the average log2 expression fold change (FC) for each miR in GBM versus glioses or AA versus glioses comparisons. P-values (theorP) were adjusted for mul…
Assay.ID	adjP GBM.L7	adjP GBM.m16	adjP AA.L7	adjP AA.m16	log2FC GBM.L7	log2FC GBM.m16	log2FC AA.L7	log2FC AA.m16	tStat GBM.L7	tStat GBM.m16	tStat AA.L7	tStat AA.m16	theorP GBM.L7	theorP GBM.m16	theorP AA.L7	theorP AA.m16
let-7a-3	0.54678	0.41961	0.31156	0.24642	-0.54410	-0.73831	0.92902	1.04002	-0.89061	-1.05408	1.64252	1.60380	0.38769	0.31235	0.12201	0.13441
let-7b	0.54176	0.69286	0.57316	0.54043	0.57899	0.41424	0.58241	0.69344	0.92832	0.51465	0.93381	0.86152	0.36749	0.61534	0.36474	0.40438
miR-100	0.81571	0.48985	0.79049	0.52772	-0.32346	-0.51764	0.37555	0.48656	-0.39081	-0.89711	0.49009	0.91081	0.70163	0.38708	0.63141	0.38010
miR-101	0.04450	0.00166	0.79049	0.60090	-2.05001	-2.21483	-0.33753	-0.33985	-3.07002	-5.28207	-0.46797	-0.75038	0.00804	0.00019	0.64677	0.46730
miR-103	0.07706	0.00407	0.08915	0.00967	-2.04176	-2.20644	-2.16466	-2.05348	-2.58123	-4.34829	-2.73660	-4.04686	0.02048	0.00077	0.01496	0.00135
miR-104	0.54678	0.18505	0.35904	0.14078	-0.62294	-0.78763	-1.05670	-0.94562	-0.87984	-1.70705	-1.49249	-2.04948	0.39240	0.11129	0.15567	0.06090
miR-105	0.16141	0.01263	0.39660	0.14078	-1.94177	-2.10642	-1.31828	-1.20720	-2.05119	-3.57396	-1.39257	-2.04826	0.05757	0.00334	0.18343	0.06104
miR-106a	0.52725	0.31070	0.82790	0.75520	0.77472	0.60991	-0.28961	-0.17855	0.96316	1.30903	-0.36006	-0.38323	0.35027	0.21293	0.72367	0.70767
miR-106b	0.54444	0.35420	0.76540	0.46430	0.84669	0.68195	0.48871	0.59967	0.91516	1.19643	0.52823	1.05209	0.37414	0.25265	0.60483	0.31170
miR-107	0.01965	0.00100	0.03785	0.00433	-3.72954	-3.89418	-3.43221	-3.32189	-3.60735	-5.59215	-3.31977	-4.77033	0.00247	0.00008	0.00450	0.00035
miR-10a	0.31077	0.34587	0.19408	0.18072	1.86186	1.69713	2.46208	2.57308	1.52357	1.21890	2.01473	1.84802	0.14778	0.24429	0.06164	0.08720
miR-10b	0.03968	0.02005	0.02442	0.00989	5.22733	5.06257	6.16736	6.27839	3.16953	3.23306	3.73950	4.00951	0.00615	0.00645	0.00188	0.00145
miR-124a	0.00186	0.00015	0.01218	0.00193	-5.75788	-5.92549	-4.74453	-4.63238	-5.21264	-7.06026	-4.29525	-5.51951	0.00009	0.00001	0.00060	0.00009
miR-124b	0.00186	0.00015	0.01068	0.00153	-5.41557	-5.57563	-4.79931	-4.68581	-5.10571	-6.96897	-4.52471	-5.85679	0.00012	0.00001	0.00037	0.00005
miR-125a	0.30788	0.04905	0.31654	0.13741	-0.99774	-1.16252	-1.01124	-0.90008	-1.55585	-2.68609	-1.57690	-2.07970	0.13995	0.01852	0.13503	0.05766
miR-125b	0.84165	0.81046	0.03443	0.06241	-0.66396	-0.82877	-7.41250	-7.09503	-0.30405	-0.31264	-3.39444	-2.67648	0.76514	0.75946	0.00385	0.01887
miR-126	0.31077	0.07688	0.01851	0.00321	-1.08623	-1.25106	-2.78411	-2.67307	-1.52904	-2.35109	-3.91908	-5.02345	0.14643	0.03494	0.00129	0.00022
miR-127	0.11507	0.14383	0.00017	0.00155	-2.30661	-2.50115	-7.28638	-7.15330	-2.33193	-1.92130	-7.95657	-5.93519	0.03460	0.07845	0.00000	0.00007
miR-128a	0.01809	0.00206	0.13968	0.05033	-4.65854	-4.82203	-2.92244	-2.81413	-3.70246	-4.89325	-2.32267	-2.85569	0.00203	0.00028	0.03419	0.01337
miR-128b	0.05452	0.01263	0.21637	0.11237	-4.53177	-4.69523	-3.03223	-2.91556	-2.86216	-3.57117	-1.91509	-2.21756	0.01158	0.00336	0.07414	0.04479
miR-129	0.00177	0.00009	0.00895	0.00069	-5.35611	-5.52301	-4.79105	-4.67724	-5.43486	-7.88156	-4.86150	-6.67462	0.00006	0.00000	0.00019	0.00001
miR-130b	0.42892	0.20709	0.73793	0.45833	1.19214	1.02738	0.56653	0.67755	1.22185	1.62027	0.58065	1.06855	0.24004	0.12889	0.56983	0.30449
miR-132	0.04707	0.00363	0.09170	0.01403	-2.80940	-2.97431	-2.55679	-2.44535	-2.96958	-4.49333	-2.70256	-3.69422	0.00929	0.00059	0.01603	0.00265
miR-133a	0.00613	0.00015	0.05763	0.00756	-4.00931	-4.17515	-2.71184	-2.60059	-4.45721	-7.00386	-3.01479	-4.36252	0.00043	0.00001	0.00846	0.00075
miR-133b	0.00186	0.00012	0.07870	0.00433	-3.67335	-3.83855	-2.12737	-2.58568	-5.30411	-7.82842	-2.84394	-4.88213	0.00010	0.00000	0.01266	0.00036
miR-134	0.42892	0.10946	0.03815	0.00321	-1.44074	-1.51372	-3.23640	-3.12487	-1.21472	-2.13370	-3.34194	-5.39467	0.24532	0.05588	0.00507	0.00021
miR-135a	0.06169	0.04810	0.05300	0.05576	-1.65419	-1.81877	1.98461	1.98224	-2.80046	-2.75834	3.11060	2.78326	0.01381	0.01715	0.00741	0.01638
miR-135b	0.57182	0.62939	0.31654	0.25547	0.75281	0.58806	1.55873	1.55642	0.83403	0.64237	1.59882	1.57404	0.41781	0.53256	0.13144	0.14113
miR-136	0.32255	0.07246	0.16020	0.05166	-1.06123	-1.22599	-1.56145	-1.45041	-1.49261	-2.39096	-2.19616	-2.82863	0.15564	0.03243	0.04369	0.01409
miR-137	0.00975	0.00151	0.01225	0.00298	-5.90406	-6.07061	-6.08357	-5.99376	-4.10245	-5.25995	-4.22718	-5.19336	0.00089	0.00015	0.00069	0.00017
miR-138	0.00186	0.00002	0.01778	0.00060	-4.65046	-4.81381	-3.60450	-3.49302	-5.14713	-10.08025	-3.98946	-7.31448	0.00011	0.00000	0.00112	0.00001
miR-139	0.00116	0.00004	0.00595	0.00060	-5.96818	-6.13628	-5.12606	-5.01084	-6.14798	-8.61256	-5.28050	-7.03295	0.00002	0.00000	0.00008	0.00001
miR-140	0.51016	0.14382	0.87726	0.77370	-0.79824	-0.96305	0.17983	0.17751	-1.00417	-1.93674	0.20944	0.33050	0.33178	0.07637	0.83702	0.74665
miR-142-3p	0.94154	0.72236	0.84953	0.70004	-0.07780	-0.24261	0.28496	0.28257	-0.09148	-0.46286	0.31021	0.49911	0.92837	0.65164	0.76082	0.62661
miR-142-5p	0.81488	0.46399	0.87470	0.66465	-0.32515	-0.48991	0.20199	0.31297	-0.39918	-0.94152	0.24798	0.60148	0.69521	0.36341	0.80741	0.55774
miR-143	0.08516	0.04905	0.18030	0.14284	-3.10122	-3.26747	-2.56512	-2.45426	-2.51832	-2.69483	-2.08299	-2.02414	0.02323	0.01822	0.05422	0.06375
miR-145	0.39024	0.09306	0.07359	0.00955	-1.13392	-1.29881	-2.49183	-2.38102	-1.30749	-2.24026	-2.87326	-4.10691	0.21013	0.04295	0.01132	0.00121
miR-146a	0.90201	0.71821	0.49339	0.36969	-0.16274	-0.32747	-0.97945	-0.86841	-0.18211	-0.47457	-1.09603	-1.25850	0.85786	0.64288	0.28982	0.23009
miR-148a	0.52173	0.56061	0.69136	0.69886	0.87237	0.70751	-0.59586	-0.48495	0.97832	0.74989	-0.66823	-0.51400	0.34296	0.46652	0.51382	0.61578
miR-148b	0.43598	0.09466	0.40903	0.16913	-0.83435	-0.99910	-0.97229	-0.86129	-1.15591	-2.20673	-1.34701	-1.90235	0.26525	0.04569	0.19736	0.07924
miR-149	0.02412	0.00457	0.16020	0.09375	-3.04632	-3.21076	-1.91045	-1.79906	-3.48280	-4.21957	-2.18419	-2.36432	0.00321	0.00098	0.04471	0.03409
miR-150	0.42892	0.17245	0.24956	0.12766	-1.00707	-1.17202	-1.52753	-1.41648	-1.18223	-1.76185	-1.79322	-2.12933	0.25495	0.10130	0.09249	0.05267
miR-151	0.84209	0.56061	0.73793	0.64554	-0.22198	-0.38666	-0.44607	-0.33504	-0.29172	-0.75612	-0.58622	-0.65516	0.77437	0.46290	0.56617	0.52365
miR-152	0.84165	0.94524	0.66187	0.50309	0.20923	0.04434	0.50957	0.62056	0.30962	0.07001	0.75408	0.97999	0.76098	0.94524	0.46212	0.34477
miR-153	0.00843	0.00091	0.71277	0.65245	-3.49171	-3.65613	-0.51650	-0.40556	-4.25446	-5.69519	-0.62932	-0.63174	0.00065	0.00007	0.53831	0.53838
miR-154	0.64006	0.23562	0.27306	0.02992	-0.62294	-0.78763	1.55065	1.66169	-0.69586	-1.51574	1.73217	3.19782	0.49683	0.15324	0.10311	0.00690
miR-154*	0.04171	0.00172	0.09316	0.01129	-2.67395	-2.83860	-2.30277	-2.19107	-3.10661	-5.04424	-2.67537	-3.89355	0.00700	0.00022	0.01694	0.00181
miR-155	0.01204	0.01859	0.69136	0.60090	3.00485	2.84002	0.52132	0.63225	3.93075	3.30703	0.68196	0.73622	0.00126	0.00559	0.50534	0.47452
miR-15a	0.07613	0.02067	0.68634	0.60090	1.71048	1.54564	-0.46558	-0.35467	2.60055	3.20606	-0.70785	-0.73568	0.01970	0.00680	0.48956	0.47484
miR-15b	0.30788	0.05371	0.88697	0.93078	1.26224	1.09750	-0.14837	-0.03731	1.57025	2.60417	-0.18458	-0.08854	0.13657	0.02166	0.85596	0.93078
miR-16-4	0.66898	0.51229	0.96401	0.71381	0.47510	0.31032	0.05845	0.16952	0.64676	0.84729	0.07957	0.46287	0.52726	0.41198	0.93760	0.65102
miR-17-3p	0.66898	0.49914	0.96401	0.71381	0.47796	0.31322	0.05000	0.16108	0.63467	0.87376	0.06640	0.44936	0.53491	0.39792	0.94791	0.66049
miR-17-5p	0.36472	0.15129	0.84953	0.60926	1.06771	0.90284	0.23628	0.34726	1.36655	1.86503	0.30241	0.71734	0.19129	0.08464	0.76636	0.48570
miR-181a	0.92552	0.72915	0.87726	0.71381	-0.14180	-0.30656	0.20041	0.31130	-0.14486	-0.44503	0.20473	0.45191	0.88669	0.66354	0.84045	0.65869
miR-181b	0.80847	0.80929	0.66187	0.53193	0.37753	0.21281	-0.69821	-0.58723	0.41465	0.32175	-0.76685	-0.88782	0.68409	0.75270	0.45470	0.39058
miR-181c	0.86708	0.68062	0.19408	0.03714	-0.29730	-0.46188	2.45473	2.56580	-0.24513	-0.54488	2.02397	3.02689	0.80957	0.59495	0.06058	0.00961
miR-182	0.33586	0.21609	0.23710	0.11086	2.29457	2.12982	2.89869	3.00976	1.45040	1.58809	1.83226	2.24421	0.16690	0.13600	0.08622	0.04264
miR-182*	0.73560	0.41210	0.75139	0.66465	-0.42849	-0.59320	-0.44447	-0.33337	-0.53263	-1.07962	-0.55249	-0.60674	0.60185	0.29971	0.58850	0.55435
miR-183	0.84165	0.63225	0.49258	0.24236	-0.36288	-0.52758	1.24583	1.35688	-0.32330	-0.63013	1.10993	1.62063	0.75079	0.53940	0.28397	0.12881
miR-184	0.42892	0.33711	0.39660	0.35206	-0.77657	-0.94140	0.87244	0.98346	-1.23240	-1.24251	1.38455	1.29802	0.23619	0.23574	0.18582	0.21658
miR-185	0.04450	0.00172	0.99843	0.82796	-2.13798	-2.30267	0.00140	0.11246	-3.03662	-5.07644	0.00199	0.24794	0.00809	0.00020	0.99843	0.80801
miR-186	0.66898	0.24122	0.43762	0.07661	-0.50375	-0.66846	1.01319	1.12422	-0.63063	-1.48828	1.26839	2.50301	0.53748	0.16025	0.22340	0.02625
miR-187	0.01809	0.00363	0.03443	0.01371	-2.51599	-2.68077	-2.34381	-2.23275	-3.67440	-4.47375	-3.42295	-3.72608	0.00215	0.00061	0.00363	0.00249
miR-190	0.23020	0.01204	0.82561	0.52026	-1.38829	-1.55310	0.28595	0.39686	-1.83806	-3.62406	0.37859	0.92605	0.08532	0.00303	0.71014	0.37109
miR-193a	0.25822	0.22875	0.28790	0.19156	1.53008	1.36523	1.47627	1.58722	1.75333	1.54703	1.69168	1.79858	0.09932	0.14557	0.11073	0.09506
miR-195	0.86708	0.91000	0.82002	0.76990	0.47706	0.31227	-0.80874	-0.69868	0.24128	0.15295	-0.40902	-0.34221	0.81251	0.88076	0.68813	0.73760
miR-197	0.33586	0.06903	0.42621	0.09798	-1.49858	-1.57150	1.11068	1.22169	-1.44470	-2.48693	1.31140	2.36784	0.17138	0.02993	0.21162	0.03700
miR-199a	0.83039	0.44083	0.81141	0.69904	-0.28716	-0.45208	-0.34343	-0.23240	-0.35706	-0.98545	-0.42704	-0.50659	0.72587	0.34218	0.67523	0.62082
miR-199a*	0.84209	0.91000	0.63958	0.45109	0.23730	0.07263	-0.67576	-0.56457	0.28780	0.14178	-0.81958	-1.10201	0.77731	0.88940	0.42489	0.29021
miR-199b	0.68794	0.63389	0.43757	0.21044	0.54224	0.37753	-1.15693	-1.04557	0.59867	0.62097	-1.27731	-1.71977	0.55805	0.54523	0.22031	0.10890
miR-199-s	0.54444	0.43923	0.87088	0.69886	0.79703	0.63217	0.23012	0.34107	0.90971	1.00118	0.26266	0.54015	0.37692	0.33480	0.79628	0.59812
miR-19a	0.42892	0.15129	0.63958	0.20031	1.07782	0.91305	0.74956	0.86060	1.18547	1.87193	0.82443	1.76440	0.25371	0.08361	0.42222	0.10086
miR-19b	0.42892	0.15744	0.68452	0.35206	1.06346	0.89874	0.69245	0.69013	1.19302	1.83310	0.71919	1.30319	0.25204	0.09138	0.48347	0.21665
miR-200a	0.80379	0.53469	0.40903	0.19156	-0.30625	-0.47098	0.94661	1.05764	-0.43596	-0.80079	1.34754	1.79825	0.66888	0.43748	0.19719	0.09511
miR-200b	0.83039	0.91000	0.21046	0.05576	0.22935	0.06462	1.23860	1.34966	0.35947	0.13205	1.94132	2.75820	0.72410	0.89694	0.07065	0.01613
miR-200c	0.58218	0.19803	0.66187	0.28887	-0.57273	-0.73749	0.54363	0.65465	-0.79313	-1.65359	0.75283	1.46785	0.43969	0.12186	0.46285	0.16564
miR-203	0.00164	0.00056	0.03443	0.02463	-3.63397	-3.79806	-2.20345	-2.09229	-5.66062	-6.04613	-3.43230	-3.33072	0.00004	0.00004	0.00356	0.00534
miR-204	0.94098	0.94293	0.69136	0.69886	0.08818	-0.07655	-0.60277	-0.49168	0.10050	-0.08142	-0.68696	-0.52296	0.92124	0.93634	0.50227	0.60970
miR-20a	0.57182	0.43754	0.66187	0.47761	0.75753	0.59285	-0.71219	-0.60115	0.82570	1.01057	-0.77628	-1.02472	0.42151	0.33045	0.44928	0.32397
miR-21	0.02596	0.00890	0.09765	0.03714	2.95943	2.79464	2.39182	2.38945	3.45414	3.88585	2.58457	3.07600	0.00371	0.00211	0.02117	0.00948
miR-210	0.02596	0.01267	0.51293	0.34324	2.87126	2.67708	0.80940	0.92043	3.44006	3.61455	1.04745	1.34232	0.00381	0.00348	0.31206	0.20402
miR-211	0.93505	0.68498	0.19408	0.01430	-0.10699	-0.27178	1.75195	1.86301	-0.12262	-0.53207	2.00790	3.64724	0.90398	0.60355	0.06243	0.00290
miR-213	0.89718	0.72915	0.87088	0.71381	-0.24960	-0.41427	0.33155	0.44231	-0.19622	-0.43876	0.26065	0.46845	0.84699	0.66796	0.79780	0.64713
miR-214	0.62917	0.51666	0.49258	0.24311	0.53234	0.36760	-0.82104	-0.70996	0.71713	0.83411	-1.10603	-1.61097	0.48397	0.41911	0.28560	0.13091
miR-216	0.66898	0.26610	0.31654	0.09588	-0.42144	-0.58609	-1.07725	-0.96614	-0.62983	-1.42080	-1.60993	-2.34214	0.53799	0.17864	0.12761	0.03553
miR-218	0.00164	0.00004	0.01218	0.00095	-5.22685	-5.39174	-4.05541	-3.94604	-5.59065	-8.58498	-4.33768	-6.28307	0.00005	0.00000	0.00055	0.00003
miR-219	0.15569	0.04905	0.81141	0.71381	-3.17465	-3.33934	-0.65939	-0.54901	-2.08084	-2.70376	-0.43220	-0.44452	0.05444	0.01791	0.67156	0.66389
miR-22	0.12620	0.03975	0.49258	0.45222	-1.67283	-1.83750	-0.81913	-0.70811	-2.25726	-2.83567	-1.10531	-1.09277	0.03883	0.01390	0.28591	0.29410
miR-221	0.05452	0.00363	0.09509	0.01129	-2.70524	-2.86964	-2.69570	-2.69854	-2.87830	-4.55963	-2.65539	-3.96969	0.01182	0.00063	0.01841	0.00182
miR-222	0.06615	0.00647	0.11059	0.01484	-3.44936	-3.52117	-2.76319	-2.76554	-2.80912	-4.32482	-2.55162	-3.85154	0.01527	0.00145	0.02475	0.00311
miR-223	0.47710	0.09466	0.37470	0.07661	-0.86052	-1.02539	1.27408	1.27169	-1.06661	-2.21011	1.46208	2.53767	0.30361	0.04700	0.16508	0.02583
miR-224	0.47710	0.36743	0.82049	0.69886	0.99571	0.83097	-0.39448	-0.39689	1.07161	1.16942	-0.39306	-0.51711	0.30143	0.26466	0.70000	0.61436
miR-23a	0.25746	0.15744	0.09509	0.02561	1.22196	1.05723	1.79577	1.90681	1.76530	1.82642	2.59424	3.29413	0.09722	0.09056	0.01995	0.00573
miR-23b	0.28003	0.05371	0.31654	0.15069	-1.32925	-1.49417	-1.25456	-1.14370	-1.67717	-2.59223	-1.58293	-1.98420	0.11358	0.02216	0.13365	0.06850
miR-24	0.84165	0.60084	0.82790	0.82796	-0.21578	-0.38050	-0.24650	-0.13550	-0.31516	-0.68670	-0.36003	-0.24454	0.75685	0.50420	0.72369	0.81059
miR-25	0.26092	0.05722	0.42250	0.08387	1.38388	1.21914	1.05253	1.16358	1.73233	2.55015	1.31755	2.43392	0.10308	0.02401	0.20682	0.02991
miR-26a	0.30788	0.04922	0.59510	0.44334	-1.20363	-1.36826	-0.68472	-0.57370	-1.57881	-2.67477	-0.89815	-1.12150	0.13459	0.01893	0.38286	0.28213
miR-27a	0.33586	0.19803	0.22401	0.08000	1.27457	1.20054	1.55358	1.66460	1.43885	1.66567	1.89434	2.49455	0.17145	0.12132	0.07833	0.02797
miR-296	0.15483	0.05199	0.03443	0.00493	1.94841	1.78358	3.44133	3.43892	2.10737	2.66625	3.44600	4.75946	0.05296	0.02036	0.00377	0.00045
miR-299	0.42892	0.14382	0.50746	0.27045	-1.41003	-1.57495	-1.34358	-1.34534	-1.20496	-1.93624	-1.06300	-1.53128	0.24754	0.07643	0.30518	0.15130
miR-29a	0.09797	0.01267	0.49258	0.34808	-1.92958	-2.09450	-0.89125	-0.78039	-2.42262	-3.54282	-1.11898	-1.32002	0.02809	0.00354	0.28021	0.20934
miR-29b	0.03968	0.00407	0.16020	0.06394	-2.47751	-2.64228	-1.71620	-1.60531	-3.15137	-4.35005	-2.18300	-2.64287	0.00638	0.00077	0.04481	0.02012
miR-29c	0.08574	0.01178	0.18030	0.05576	-2.05908	-2.13312	-1.59795	-1.48699	-2.52091	-3.71689	-2.11310	-2.79864	0.02398	0.00288	0.05240	0.01591
miR-301	0.99476	0.81389	0.09509	0.00955	-0.01378	-0.17854	2.31218	2.42316	-0.01553	-0.30068	2.60663	4.08081	0.98780	0.76836	0.01946	0.00127
miR-30a-3p	0.80847	0.41961	0.99751	0.84316	-0.32563	-0.49045	-0.00931	0.10176	-0.42154	-1.04695	-0.01206	0.21723	0.67915	0.31398	0.99053	0.83136
miR-30b	0.57446	0.23562	0.84433	0.76990	-0.60834	-0.77308	0.26936	-0.18882	-0.81217	-1.52648	0.33294	-0.34518	0.42984	0.15248	0.74395	0.73586
miR-30c	0.50515	0.15719	0.69136	0.54043	-0.84867	-0.92276	-0.51183	-0.40090	-1.01886	-1.84821	-0.66369	-0.86731	0.32499	0.08904	0.51731	0.40257
miR-30d	0.39024	0.05371	0.87726	0.76298	-1.03533	-1.20015	-0.17887	-0.18114	-1.31791	-2.62277	-0.21080	-0.36650	0.20800	0.02207	0.83598	0.72029
miR-30e	0.43640	0.14383	0.73793	0.62192	-1.04168	-1.11559	-0.48365	-0.37258	-1.15057	-1.92654	-0.57701	-0.69497	0.26855	0.07774	0.57279	0.50014
miR-31	0.00991	0.00166	0.03276	0.00756	-4.05497	-4.12985	-3.28079	-3.16944	-4.12166	-5.30275	-3.60194	-4.39565	0.00097	0.00018	0.00275	0.00085
miR-320	0.74119	0.79815	0.03815	0.00756	0.39444	0.20165	2.37971	2.49215	0.51983	0.34467	3.35269	4.55366	0.61161	0.73676	0.00496	0.00080
miR-321	0.54678	0.24118	0.45498	0.17612	-0.81492	-1.00774	1.07203	1.18442	-0.88084	-1.51120	1.23875	1.89878	0.39384	0.15853	0.23657	0.08375
miR-323	0.04707	0.00436	0.45498	0.20530	-4.04458	-4.20721	-1.76273	-1.76239	-3.01819	-4.50555	-1.23045	-1.76547	0.00955	0.00086	0.23956	0.10481
miR-324-3p	0.43379	0.14122	0.96401	0.60090	-1.07231	-0.93566	-0.05775	0.35475	-1.17357	-1.97861	-0.06321	0.75017	0.26088	0.07308	0.95053	0.46868
miR-324-5p	0.06693	0.00350	0.69136	0.52928	-2.55868	-2.72239	-0.63659	-0.52417	-2.72905	-4.68114	-0.67898	-0.90131	0.01591	0.00051	0.50786	0.38493
miR-326	0.28522	0.02005	0.56593	0.28636	-1.52093	-1.68448	-0.87456	-0.76216	-1.65752	-3.28886	-0.95310	-1.48808	0.11891	0.00637	0.35618	0.16221
miR-328	0.04707	0.00206	0.54599	0.32581	-2.87383	-3.03720	-0.95453	-0.84194	-2.99618	-5.01857	-0.99516	-1.39119	0.00933	0.00029	0.33599	0.18910
miR-33	0.30534	0.07111	0.39660	0.14284	-1.37814	-1.45211	-1.21111	-1.21314	-1.61138	-2.46129	-1.41609	-2.05623	0.13025	0.03133	0.17944	0.06393
miR-330	0.00952	0.00015	0.12151	0.01313	-4.05879	-4.22347	-2.34776	-2.23515	-4.21958	-7.25746	-2.44076	-3.84081	0.00080	0.00001	0.02804	0.00230
miR-331	0.28522	0.02005	0.45498	0.16591	-1.37064	-1.53402	-1.01146	-0.89914	-1.65381	-3.30163	-1.22042	-1.93520	0.11967	0.00622	0.24181	0.07657
miR-335	0.46599	0.18505	0.66187	0.45833	-1.22631	-1.38793	-0.86272	-0.86365	-1.10496	-1.74781	-0.77734	-1.08760	0.29002	0.11061	0.45144	0.30191
miR-338	0.06723	0.00436	0.50229	0.23952	-2.75103	-2.91609	1.18753	1.18523	-2.69793	-4.37078	1.07822	1.64471	0.01693	0.00088	0.29857	0.12562
miR-339	0.42892	0.30660	0.31654	0.11203	1.13948	0.94534	1.36852	1.47959	1.23333	1.32988	1.59992	2.24823	0.23709	0.20797	0.13120	0.04387
miR-340	0.26092	0.03103	0.79049	0.69886	-1.59431	-1.78850	-0.39869	-0.28776	-1.73477	-3.01467	-0.46857	-0.52391	0.10400	0.01063	0.64635	0.60976
miR-342	0.12954	0.00726	0.87726	0.86516	-2.13193	-2.32617	-0.20813	-0.09729	-2.24618	-4.01386	-0.23685	-0.18132	0.04077	0.00168	0.81609	0.85911
miR-34a	0.57182	0.66761	0.56285	0.58809	0.57388	0.40915	-0.67284	-0.56200	0.82144	0.56905	-0.96308	-0.78164	0.42387	0.57891	0.35031	0.44827
miR-34b	0.93505	0.91000	0.39660	0.43027	-0.15965	-0.23362	1.78180	1.89283	-0.11645	-0.13183	1.40384	1.15371	0.90889	0.89727	0.18145	0.27080
miR-34c	0.84165	0.82749	0.49258	0.52026	-0.41320	-0.48711	1.41666	1.52767	-0.30566	-0.27627	1.13192	0.93586	0.76421	0.78698	0.27606	0.36756
miR-368	0.54678	0.41961	0.79049	0.52026	0.71418	0.54942	0.38015	0.49121	0.89442	1.04860	0.47610	0.93749	0.38479	0.31325	0.64065	0.36540
miR-369	0.13251	0.00457	0.13551	0.00955	-1.91161	-2.07675	-2.20070	-2.20339	-2.22267	-4.30602	-2.36899	-4.22970	0.04263	0.00099	0.03222	0.00114
miR-370	0.15483	0.01859	0.16020	0.03351	-2.37189	-2.53665	-2.49812	-2.38878	-2.10473	-3.31719	-2.21674	-3.12382	0.05203	0.00548	0.04200	0.00797
miR-372	0.34940	0.09748	0.18030	0.07102	-1.02566	-1.19043	-1.52570	-1.41467	-1.40144	-2.16787	-2.08468	-2.57624	0.18081	0.04908	0.05404	0.02284
miR-373	0.30788	0.09466	0.16020	0.07313	-1.21934	-1.38400	-1.71949	-1.60837	-1.56208	-2.19384	-2.20282	-2.54950	0.13847	0.04679	0.04314	0.02404
miR-7N	0.00070	0.00121	0.00895	0.01430	-4.99609	-5.15909	-3.69216	-3.69328	-7.03657	-5.60343	-4.81434	-3.71381	0.00000	0.00011	0.00025	0.00290
miR-9	0.99863	0.85615	0.82049	0.69133	-0.00178	-0.16652	0.43695	0.43452	-0.00174	-0.23223	0.39643	0.56103	0.99863	0.82022	0.69757	0.58497
miR-9*	0.52846	0.32431	0.62621	0.32635	0.93738	0.77264	0.90399	0.90153	0.95597	1.27974	0.85354	1.38246	0.35477	0.22452	0.40726	0.19170
miR-92	0.33434	0.09466	0.87726	0.64579	1.26976	1.07550	0.17988	0.29085	1.46733	2.22204	0.22453	0.64906	0.16367	0.04600	0.82549	0.52837
miR-93	0.31077	0.09466	0.46570	0.11756	1.27702	1.11225	0.99712	1.10815	1.52811	2.19173	1.19318	2.18364	0.14666	0.04698	0.25076	0.04768
miR-95	0.21185	0.06777	0.20869	0.03714	-1.89103	-1.96409	-1.72474	-2.18281	-1.92710	-2.54266	-1.99297	-3.20416	0.07704	0.02891	0.06859	0.00925
miR-96	0.60037	0.43928	0.23710	0.06241	1.10643	1.03249	2.47380	2.58492	0.76316	0.99762	1.84302	2.69773	0.45762	0.33791	0.08589	0.01920
miR-98	0.06723	0.00355	0.09509	0.01291	-1.83614	-2.00075	-1.78797	-1.67692	-2.68119	-4.53270	-2.61085	-3.79907	0.01674	0.00055	0.01929	0.00217
miR-99a	0.15483	0.01312	0.47774	0.54932	-1.44968	-1.61456	0.87032	0.41211	-2.10641	-3.57228	1.17079	0.84418	0.05305	0.00376	0.26059	0.41487
miR-99b	0.11119	0.02654	0.84853	0.52008	-1.73513	-1.92936	0.26282	-0.65002	-2.40228	-3.22605	0.32091	-0.95854	0.03266	0.00891	0.75359	0.36005
